# Supplementary material for: Medication errors in community pharmacies: a systematic review of the international literature
Source: PLoS One. 2025 May 20;20(5):e0322392. doi: 10.1371/journal.pone.0322392 (PMC12091811; doi:10.1371/journal.pone.0322392)
Supplement: Supplementary File 3 — (XLSX) [file pone.0322392.s003.xlsx]

## Sheet: Supp Table
Supplementary File 3. Excluded full text articles and reasons for exclusion
Article Title	Year	Month	Day	Journal	ISSN	Volume	Issue	Pages	Authors	URL	Language	Publisher	Location	Abstract	Reason for Exclusion	doi	keywords
Medication incident recovery and prevention utilising an Australian community pharmacy incident reporting system: the QUMwatch study	2021			European Journal of Clinical Pharmacology	0031-6970	77	9	1381-1395	Adie, Khaled and Fois, Romano A. and McLachlan, Andrew J. and Chen, Timothy F.	https://search.ebscohost.com/login.aspx?direct=true&db=cin20&AN=151776438&site=ehost-live				Purpose: To identify factors in community pharmacy that facilitate error recovery from medication incidents (MIs) and explore medication safety prevention strategies from the pharmacist perspective. Methods: Thirty community pharmacies in Sydney, Australia, participated in a 30-month prospective incident reporting program of MIs classified in the Advanced Incident Management System (AIMS) and the…	duplicate	10.1007/s00228-020-03075-9	Medication Errors;Prevention and Control;Incident Reports;Pharmacist Attitudes;Pharmacy, Retail;Australia;Human;Patient Safety;Prospective Studies;Primary Health Care;Prescriptions, Drug;Risk Management;Medication Systems
Critical errors found during metered dose inhaler technique demonstration by Pharmacists	2016	9	1	Saudi Pharmaceutical Journal	1319-0164	24	5	625	Adnan, Muhammad and Karim, Shahid and Khan, Shamshir and Al Wabel, Naser	https://www.sciencedirect.com/science/article/pii/S1319016415000821					editorial	https://doi.org/10.1016/j.jsps.2015.03.019	Pharmacists
Medication safety problems priorities in community pharmacy in Saudi Arabia: a multi-stakeholder Delphi study using the human factors framework	2019			BMJ Open		9	11	e032419	Al Juffali, L. A. and Knapp, P. and Al-Aqeel, S. and Watson, M. C.	https://ovidsp.ovid.com/ovidweb.cgi?T=JS&CSC=Y&NEWS=N&PAGE=fulltext&D=med16&AN=31694852 http://library.ncl.ac.uk/openurl/?sid=OVID&isbn=&issn=2044-6055&volume=9&issue=11&date=2019&title=BMJ+Open&atitle=Medication+safety+problems+priorities+in+community+pharmacy+in+Saudi+Arabia%3A+a+multi-stakeholder+Delphi+study+using+the+human+factors+framework.&aulast=Al+Juffali+LA&spage=e032419				AIM: To achieve multi-stakeholder consensus and prioritisation of medication safety problems in community pharmacies in Saudi Arabia. DESIGN AND INTERVENTION: A theoretically-underpinned, three-round Delphi study. SETTING: Saudi Arabia. PARTICIPANTS: Patients and public (pharmacy users), pharmacy-related professionals (policymakers, academics, medication safety officers and pharmacy owners) and c…	hypothetical study		Adult;*Community Pharmacy Services;Delphi Technique;Female;Humans;Male;*Medication Errors/pc [Prevention & Control];*Patient Safety;Saudi Arabia;Humanities;Humanism
Community pharmacists attitudes toward dispensing errors at community pharmacy setting in Central Saudi Arabia	2014			Saudi Pharmaceutical Journal	1319-0164	22	3	195-202	Al-Arifi, Mohamed N						not assessing rate for errors they are talking about causes and factors of medication errors		Pharmacists
This study conducted with the support of ABC News PrimeTime Live, found four clinically significant dispensing errors in 100 prescriptions processed	1995	12	1	American Pharmacy	0160-3450	35	12	25-33	Allan, Elizabeth L. and Barker, Kenneth N. and Malloy, Michael J. and Heller, William M.	https://www.sciencedirect.com/science/article/pii/S0160345015300027				A disguised-patient technique was used to study the nature and frec^jency of dispensing errors and quality of patient medication counseling in 100 randomly selected community pharmacies. Analysis of 100 prescription orders dispensed detected 24 dispensing errors, of which 4 were clinically significant. Oral counseling was provided to 64 of the patients, covering an average of 3 of the 14 categori…	duplicate	https://doi.org/10.1016/S0160-3450(15)30002-7	Prescriptions
Current Situation of Medication Errors in Saudi Arabia: A Nationwide Observational Study	2022			Journal of Patient Safety	1549-8417	18	2	e448-e453	Alshammari, Thamir M. RPh and Alenzi, Khalidah A. RPh and Alatawi, Yasser and Almordi, Afnan S. c and Altebainawi, Ali F. PharmD	https://search.ebscohost.com/login.aspx?direct=true&db=cin20&AN=155384541&site=ehost-live				Objectives: Medication errors are common and highly preventable events that significantly affect patients' health. This nationwide study primarily aims to quantify the rate and level of harm from the reported medication errors and to determine the medication process stages in which the reported errors occurred. Methods : This retrospective observational study concerns medication errors reported t…	does not report community pharmacy solely	10.1097/PTS.0000000000000839	Medication Errors;Saudi Arabia;Documentation;Patient Safety;Medication Systems;Adverse Drug Event;Human;Nonexperimental Studies;Retrospective Design;Female;Male;Medical Errors
Community pharmacy patient safety errors increase by 64%	2018			Pharmaceutical Journal		301	7917		Andalo, D.	https://www.scopus.com/inward/record.uri?eid=2-s2.0-85138657092&doi=10.1211%2fPJ.2018.20205334&partnerID=40&md5=71ef97f53a5fb1d8c4783233db839eea					letter	10.1211/PJ.2018.20205334
Summaries for patients. Medication errors after hospital discharge	2012			Annals of Internal Medicine		157	1	I-32	Anonymous	https://ovidsp.ovid.com/ovidweb.cgi?T=JS&CSC=Y&NEWS=N&PAGE=fulltext&D=med9&AN=22751776 http://library.ncl.ac.uk/openurl/?sid=OVID&isbn=&issn=0003-4819&volume=157&issue=1&date=2012&title=Annals+of+Internal+Medicine&atitle=Summaries+for+patients.+Medication+errors+after+hospital+discharge.&aulast=anonymous&spage=I					intervention		Humans;*Medication Errors;*Patient Discharge;*Pharmacists;*Professional Role;Randomized Controlled Trials as Topic;Medication Errors;Medical Errors
[The association between dispensing error factors and behavioral characteristics of pharmacists]	2003			Yakugaku Zasshi - Journal of the Pharmaceutical Society of Japan		123	5	357-64	Arita, E. and Hosoya, M. and Yakou, S. and Kagaya, H. and Kawai, N. and Kondo, Y.	https://ovidsp.ovid.com/ovidweb.cgi?T=JS&CSC=Y&NEWS=N&PAGE=fulltext&D=med5&AN=12772592 http://library.ncl.ac.uk/openurl/?sid=OVID&isbn=&issn=0031-6903&volume=123&issue=5&date=2003&title=Yakugaku+Zasshi+-+Journal+of+the+Pharmaceutical+Society+of+Japan&atitle=%5BThe+association+between+dispensing+error+factors+and+behavioral+characteristics+of+pharmacists%5D.&aulast=Arita+E&spage=357				We evaluated error prevention education by clarifying the association between dispensing error factors and behavioral characteristics of pharmacists. The subjects were 98 pharmacists (27 men and 71 women) with a mean age of 29.7 years who gave informed consent for participation in our survey. Between November 2001 and January 2002, a questionnaire survey on dispensing errors was performed using t…	comparative study between 2 groups		Adult;*Drug Prescriptions;Education, Pharmacy, Continuing;Female;Humans;Male;*Medication Errors/pc [Prevention & Control];*Medication Errors/sn [Statistics & Numerical Data];*Personality;*Pharmacists/px [Psychology];Safety;Surveys and Questionnaires;Pharmacists
Predicting dispensing errors in community pharmacies: An application of the Systematic Human Error Reduction and Prediction Approach (SHERPA)	2022			PLoS ONE [Electronic Resource]		17	1	e0261672	Ashour, A. and Phipps, D. L. and Ashcroft, D. M.	https://ovidsp.ovid.com/ovidweb.cgi?T=JS&CSC=Y&NEWS=N&PAGE=fulltext&D=med20&AN=34982776 http://library.ncl.ac.uk/openurl/?sid=OVID&isbn=&issn=1932-6203&volume=17&issue=1&date=2022&title=PLoS+ONE+%5BElectronic+Resource%5D&atitle=Predicting+dispensing+errors+in+community+pharmacies%3A+An+application+of+the+Systematic+Human+Error+Reduction+and+Prediction+Approach+%28SHERPA%29.&aulast=Ashour+A&spage=…				INTRODUCTION: The objective of this study was to use a prospective error analysis method to examine the process of dispensing medication in community pharmacy settings and identify remedial solutions to avoid potential errors, categorising them as strong, intermediate, or weak based on an established patient safety action hierarchy tool. METHOD: Focus group discussions and non-participant observa…	FMEA/predictive and qualitative study		Community Pharmacy Services;England;Focus Groups;Humans;*Medication Errors;Patient Safety;*Pharmacists/px [Psychology];Task Performance and Analysis;Humanities;Humanism
Perception of Community Pharmacists towards Dispensing Errors in Community Pharmacy Setting in Gondar Town, Northwest Ethiopia	2017			BioMed Research International	2314-6133	2017		2025-01-09	Asmelashe Gelayee, Dessalegn and Binega Mekonnen, Gashaw	https://search.ebscohost.com/login.aspx?direct=true&db=cin20&AN=123187312&site=ehost-live				Background. Dispensing errors are inevitable occurrences in community pharmacies across the world. Objective. This study aimed to identify the community pharmacistsâ€™ perception towards dispensing errors in the community pharmacies in Gondar town, Northwest Ethiopia. Methods. A cross-sectional study was conducted among 47 community pharmacists selected through convenience sampling. Data were ana…	pharmacist survey of dispensing errors	10.1155/2017/2137981	Pharmacist Attitudes;Pharmacy Service;Treatment Errors;Human;Ethiopia;Communities;Geographic Locations;Cross Sectional Studies;Data Analysis Software;Descriptive Statistics;Mann-Whitney U Test;Pearson's Correlation Coefficient;Chi Square Test;Adult;Pharmacists;Northwestern United States
Quality of the record of drug-related problems in a database for voluntary adverse event reporting	2017			Farmacia Hospitalaria		41	4	508-517	Aznar-Saliente, M. T. and Roca-Aznar, L. and Talens-Bolos, A. and Herraiz-Robles, P. and Bonete-Sanchez, M. and Pons-Martinez, L. and Marcos-Ribes, B.	https://ovidsp.ovid.com/ovidweb.cgi?T=JS&CSC=Y&NEWS=N&PAGE=fulltext&D=med14&AN=28683702 http://library.ncl.ac.uk/openurl/?sid=OVID&isbn=&issn=1130-6343&volume=41&issue=4&date=2017&title=Farmacia+Hospitalaria&atitle=Calidad+del+registro+de+problemas+relacionados+con+los+medicamentos+en+una+base+de+datos+de+notificacion+voluntaria+de+eventos+adversos.&aulast=Aznar-Saliente+MT&spage=508				OBJECTIVE: To determine the number and type of errors found in the record of drug-related problems in the SINEA database, an electronic system for voluntary reporting of adverse events in healthcare, in order to quantify the differences between the raw and refined databases, suggest improvements, and determine the need for refining said databases. METHODS: A Pharmacist reviewed the database and r…	no data on community pharmacies		*Adverse Drug Reaction Reporting Systems/st [Standards];Databases, Factual;Humans;Medication Errors;Pharmacists;Quality Control
Analysis of the effects of a robotic dispensing system implementation both, on the healthcare activities' results and on the internal processes of a community pharmacy	2015			Pharmaceutical Care Espana		17	1	261-271	Barris Blundell, D.	https://www.scopus.com/inward/record.uri?eid=2-s2.0-84924984441&partnerID=40&md5=bdba3f5c254bc2179c1b349396a7dc13				Objectives: To analyze the effects of a robotic dispensing system (ARX Rowa Vmax) implementation both, on the healthcare activities' results and on the support processes of a community pharmacy. Methods: It was carried out an observational study that compared the indicators related to pharmaceutical care and internal processes obtained before and after the implementation of the automated dispensi…	pre-post study		Article;controlled study;health care;observational study;pharmaceutical care;pharmacy;robotics;Automated dispensing system;Automation;Community pharmacy;Management;Robotics
An initiation in DÃ¡der methodology in the pharmacotherapeutic monitoring in a community pharmacy	2003			Ars Pharmaceutica		44	3	225-237	Barris, D. and Faus, M. J.	https://www.scopus.com/inward/record.uri?eid=2-s2.0-9944257306&partnerID=40&md5=20dd7c5e0da7834f506bf9a16bc99f14				The objectives of this study were to analyse drug related problems (DRP) detected in patients at a community pharmacy, to classify them in accordance with the categories of necessity, effectiveness and safety, and to evaluate the communication channel used to solve the problem. The DÃ¡der Program methodology for pharmacotherapy following at community pharmacies, was proposed by the Research Group…	assessing drug therapy problem		antidiabetic agent;antihypertensive agent;antilipemic agent;article;Dader program methodology;drug efficacy;drug indication;drug monitoring;drug safety;health care system;human;methodology;pharmaceutical care;pharmacist;pharmacy;Community pharmacy;DÃ¡der Program;Drug related problems;Drug therapy monitoring
Pharmacists' assessment of dispensing errors: risk factors, practice sites, professional functions, and satisfaction	2001			Pharmacotherapy		21	5	614â€626	Bond, C. A. and Raehl, C. L.	https://www.cochranelibrary.com/central/doi/10.1002/central/CN-00355732/full				Certain demographic, practice, staffing, and pharmacist satisfaction variables may contribute to dispensing errors. A survey was randomly mailed to 7298 (50%) Texas pharmacists, of which 2862 were returned (39% response rate). Responders were 2437 pharmacists who indicated that they were in practice. Of these, 535 (23%) reported no risk to patients for dispensing errors and 793 (34%) reported at …	assessing pharmacists' perceptions	10.1592/phco.21.6.614.34544	Chiâ€Square Distribution;Data Collection;Drug Compounding [*statistics & numerical data];Humans;Job Satisfaction;Medication Errors [*psychology, *statistics & numerical data];Pharmacies [*statistics & numerical data];Pharmacists [*psychology, *statistics & numerical data];Risk;Statistics, Nonparametric;Workplace [psychology, statistics & numerical data];Pharmacists;Risk Factors
Nature and frequency of dosing instructions on prescription labels in primary care	2019			Pharmacoepidemiology & Drug Safety		28	8	1060-1066	Borgsteede, S. D. and Heringa, M.	https://ovidsp.ovid.com/ovidweb.cgi?T=JS&CSC=Y&NEWS=N&PAGE=fulltext&D=med16&AN=31134701 http://library.ncl.ac.uk/openurl/?sid=OVID&isbn=&issn=1053-8569&volume=28&issue=8&date=2019&title=Pharmacoepidemiology+%26+Drug+Safety&atitle=Nature+and+frequency+of+dosing+instructions+on+prescription+labels+in+primary+care.&aulast=Borgsteede+SD&spage=1060				PURPOSE: To investigate the nature and frequency of dosing instructions and auxiliary labels on prescription labels in primary care. METHODS: A retrospective analysis of data on prescription labels of dispensed drugs extracted from the pharmacy information system of community pharmacies in the Netherlands. Dosing instructions were categorized into four types. RESULTS: Data were extracted from 123…	not relevant		Community Pharmacy Services;Drug Administration Schedule;*Drug Labeling/sn [Statistics & Numerical Data];*Drug Prescriptions/sn [Statistics & Numerical Data];Humans;Netherlands;*Prescription Drugs/ad [Administration & Dosage];*Primary Health Care;Retrospective Studies;0 (Prescription Drugs);Prescriptions
Identification of errors in pediatric prescriptions and interventions to prevent errors: A survey of community pharmacists	2019			Journal of Pediatric Pharmacology and Therapeutics		24	4	304-311	Brown, S. W. and Oliveri, L. M. and Ohler, K. H. and Briars, L.	https://www.scopus.com/inward/record.uri?eid=2-s2.0-85070994414&doi=10.5863%2f1551-6776-24.4.304&partnerID=40&md5=e5940e14bf6ef0ad9adbff21d8196404				OBJECTIVES Assess the competency of community pharmacists in identifying errors in pediatric prescriptions and to determine how often pharmacists perform interventions known to mitigate the likelihood of error. The study sought to recognize factors that may impact the pharmacistâ€™s ability to identify and mediate these errors, and to detect barriers that limit the role of the pharmacist pediatri…	no information on prevalence of dispensing errors	10.5863/1551-6776-24.4.304	Attitude of health personnel;Clinical competence;Community pharmacy services/organization & administration;Community setting;Drug prescriptions/statistics & numerical data;Medication errors/prevention & control;Pharmacist;Pharmacists/standards;Professional role;Survey;Pharmacists;Prescriptions
Evaluation of the clinical value of pharmacists modifications of prescription errors	2004			British journal of clinical pharmacology	0306-5251	58	5	503-511	Buurma, Henk and De Smet, Peter AGM and Leufkens, Hubert GM and Egberts, Antoine CG						drug therapy problem related		Pharmacists;Prescriptions
A decade of Australian methotrexate dosing errors	2016			Medical Journal of Australia	0025-729X	204	10	384.e1-384.e6	Cairns, Rose and Brown, Jared A. and Lynch, Ann-Maree and Robinson, Jeff and Wylie, Carol and Buckley, Nicholas A.	https://search.ebscohost.com/login.aspx?direct=true&db=cin20&AN=115926062&site=ehost-live					no separation between hospital and community pharmacy data	10.5694/mja15.01242	Methotrexate
Clinical evaluation of community pharmacists' interventions	1996			International Journal of Pharmacy Practice	2042-7174	4	4	221-227	Caleo, SUE and Benrimoj, Shalom and Collins, David and Lauchlan, Roberta and Stewart, KAY						intervention study		Pharmacists
Telephone prescription errors in two community pharmacie	2003			American Journal of Health-System Pharmacy		60	6	613-614	Camp, S. C. and Hailemeskel, B. and Rogers, T. L.	https://www.scopus.com/inward/record.uri?eid=2-s2.0-0037445083&doi=10.1093%2fajhp%2f60.6.613&partnerID=40&md5=4a41ffd30caec1a8907fb77f5cb1626b					letter	10.1093/ajhp/60.6.613	Health Services Research;Humans;Medication Errors;Pharmacies;Prescriptions, Drug;Telephone;United States;drug information;error;human;information;letter;patient information;pharmacy;physician;prescription;priority journal;classification;medication error;standard;statistics;Prescriptions
A drug safety risk management and assessment mechanism for community pharmacy in Taiwan	2009			Journal of the Chinese Institute of Industrial Engineers		26	5	344-354	Chang, S. I. and Ng, C. S. P. and Shih, Y. N. and Hung, G. Y.	https://www.scopus.com/inward/record.uri?eid=2-s2.0-70349164160&doi=10.1080%2f10170660909509149&partnerID=40&md5=f2c7d5f2dc2f65849dc07805f17d77c5				Pharmacy is a specialized service industry, with unique inherent risks different from other industries. The biggest risk source of the pharmacy industry is "Medication Error". As our community enters into an aging society and the policy of separation of prescribing and dispensing gradually matures, the importance of drug safety of the community pharmacy increases. This study applies the grounded …	risk assessment	10.1080/10170660909509149	Risk analysis;Risk management;Technological forecasting;Analytic hierarchy;Assessment mechanism;Business operation;Community pharmacy;Delphi method;Drug safety;Grounded theory;Inherent risk;Literature reviews;Medication error;Medication errors;Risk factors;Risk management strategies;Risk sources;Safety assessments;Service industries;Decision making;Risk Management
Prescribing problems in primary care: focusing on potentially hazardous/contradicted drug combinations	2003							1	Chen, Y. F.	http://0-search.proquest.com.mylibrary.qu.edu.qa/dissertations-theses/prescribing-problems-primary-care-focusing-on/docview/301671195/se-2?accountid=13370 https://resolver.ebscohost.com/openurl?ctx_ver=Z39.88-2004&ctx_enc=info:ofi/enc:UTF-8&rfr_id=info:sid/ProQuest+Dissertations+%26+Theses+Global&rft_val_fmt=info:ofi/fmt:kev:mtx:dissertation&rft.genre=dissertations&rft.jtitle=&rft.atitle=&rft.au=…	English	The University of Nottingham (United Kingdom)	England	Background:Â Prescribing problems reduce the efficiency and quality of health care.Â Drug interaction is one of the problems which could threaten patient safety.Â This thesis provides an overview of prescribing problems in primary care, and investigates their occurrence and possible causes, with a focus on potentially hazardous drug combinations. Method:Â A critical review of the literature was c…	review		DXN067405;Health and environmental sciences;Pharmacology;0419:Pharmacology;Drug Combinations
Medication reconciliation and community pharmacy: Drug name alerts - Another ADC stocking error. Unsafe marketing practice	2006			Hospital Pharmacy		41	12	1148-1151	Cohen, M. R.	https://www.scopus.com/inward/record.uri?eid=2-s2.0-33846459345&doi=10.1310%2fhpj4112-1148&partnerID=40&md5=76c959d15ad4b9642b7f371216fb394d					not relevant	10.1310/hpj4112-1148	cyclosporin A;diltiazem;donepezil;dopamine;eszopiclone;heparin;hetastarch;ketorolac;methylergometrine;morphine;oxycodone;pethidine;promethazine;rasagiline;recombinant granulocyte colony stimulating factor;zolpidem tartrate;dementia;drug marketing;health care facility;human;medical practice;medication error;Parkinson disease;patient safety;pharmacist;pharmacy;prescription;professional practice;pub…
Risk models to improve safety of dispensing high-alert medications in community pharmacies	2012			Journal of the American Pharmacists Association	1544-3191	52	5	584-602	Cohen, Michael R and Smetzer, Judy L and Westphal, John E and Comden, Sharon Conrow and Horn, Donna M						FMEA/predictive study
The Fate of Pediatric Prescriptions in Community Pharmacies	2015			Journal of Patient Safety	1549-8417	11	2	79-88	Condren, Michelle E. and Desselle, Shane P.	https://search.ebscohost.com/login.aspx?direct=true&db=cin20&AN=103596887&site=ehost-live				Objectives: The purpose of this study was to describe behaviors of community pharmacists related to pediatric prescriptions and examine the effect of demographic and situational factors on behaviors and confidence in performing recommended activities when dispensing medications for pediatric patients. Methods: The study employed a self-administered survey of community pharmacists in a regional ch…	intervention study	10.1097/pts.0b013e3182948a7d	Pediatrics;Prescriptions, Drug;Pharmacists;Medication Errors;Prevention and Control;Human;Surveys;Control Group;Dosage Calculation;Patient Safety;Drugs, Off-Label;Pharmacy, Retail;Questionnaires;Descriptive Statistics;Male;Female;Data Analysis Software;Sample Size;Coefficient Alpha;Factor Analysis;Chi Square Test;T-Tests;Correlation Coefficient;Pearson's Correlation Coefficient;Regression;Indepen…
Medication error in the care of HIV/AIDS patients: electronic surveillance, confirmation, and adverse events	2005			Medical Care	0025-7079	43	9	III63-III68	DeLorenze, Gerald N. and Follansbee, Stephen F. and Nguyen, Dong Phuong and Klein, Daniel B. and Horberg, Michael and Quesenberry, Charles P., Jr. and Blick, Noelle T. and Tsai, Ai-Lin	https://search.ebscohost.com/login.aspx?direct=true&db=cin20&AN=138251859&site=ehost-live				Background: Medication error occurring during the care of HIV-infected patients may lead to treatment failure, drug toxicity, or even death.Objective: The objective of this study was to ascertain and confirm 5 categories of medication error in the care of HIV-infected patients.Research Design: This study was a retrospective study to describe the occurrence of preventable medication error and to d…	no information on community pharmacy	10.1097/01.mlr.0000175622.81335.4d	Prescriptions, Drug;Statistics and Numerical Data;HIV Infections;Epidemiology;Drug Therapy;Drug Utilization;Medication Errors;Drug Information Services;Patient Record Systems;Adult;Prevention and Control;Female;Anti-Retroviral Agents;Therapeutic Use;Drug Therapy, Combination;Drug Administration Schedule;Logistic Regression;Male;AIDS-Related Opportunistic Infections;Incidence;Aged;Human;Middle Age…
Problem prescriptions in Sweden necessitating contact with the prescriber before dispensing	2010			Research in Social and Administrative Pharmacy	1551-7411	6	3	174-184	Ekedahl, Anders						drug therapy problem related		Sweden;Prescriptions
Mail-order prescriptions requiring clarification contact with the prescriber: prevalence, reasons, and implications	2003			Journal of Managed Care Pharmacy	1083-4087	9	4	346-352	Feifer, Richard A and Nevins, Linda M and McGuigan, Kimberly A and Paul, Les and Lee, Jacob						not relevant		Prescriptions;Prevalence;Postal Service
Patient safety problem identification and solution sharing among rural community pharmacists	2013	11		Journal of the American Pharmacists Association		53		584-594	Galt, K. A. and Fuji, K. T. and Faber, J.	https://ovidsp.ovid.com/ovidweb.cgi?T=JS&CSC=Y&NEWS=N&PAGE=fulltext&D=emed14&AN=370507953 http://library.ncl.ac.uk/openurl/?sid=OVID&isbn=&issn=1544-3191&volume=53&issue=6&date=2013&title=Journal+of+the+American+Pharmacists+Association&atitle=Patient+safety+problem+identification+and+solution+sharing+among+rural+community+pharmacists&aulast=Galt+K.A.&spage=584				Objectives: To implement a communication network for safety problem identification and solution sharing among rural community pharmacists and to report participating pharmacists' perceived value and impact of the network on patient safety after 1 year of implementation. Design(s): Action research study. Setting(s): Rural community pharmacies in Nebraska from January 2010 to April 2011. Participan…	qualitative study		action research;alertness;article;feedback system;human;medication error;normal human;online system;patient care;patient safety;pharmacist;pharmacy;prescription;problem identification;problem solving;professional knowledge;program evaluation;risk assessment;rural population;telephone interview;United States;voluntary reporting;Pharmacists;Rural Population
Perception of Community Pharmacists towards Dispensing Errors in Community Pharmacy Setting in Gondar Town, Northwest Ethiopia	2017			Biomed Research International	2314-6133	2017			Gelayee, D. A. and Mekonnen, G. B.	<Go to ISI>://WOS:000402176800001				Background. Dispensing errors are inevitable occurrences in community pharmacies across the world. Objective. This study aimed to identify the community pharmacists' perception towards dispensing errors in the community pharmacies in Gondar town, Northwest Ethiopia. Methods. A cross-sectional study was conducted among 47 community pharmacists selected through convenience sampling. Data were analy…	assessing pharmacists' perceptions	10.1155/2017/2137981	Pharmacists;Northwestern United States
Analysis of pharmacists interventions on electronic versus traditional prescriptions in 2 community pharmacies	2012			Research in social and administrative pharmacy	1551-7411	8	6	523-532	Gilligan, Adrienne M and Miller, Kimberly and Mohney, Adam and Montenegro, Courtney and Schwarz, Jacob and Warholak, Terri L						drug therapy problem related		Pharmacists;Prescriptions
Towards improving dose administration aid supply: a quality improvement intervention aimed at reducing dispensing errors	2013			International Journal of Clinical Pharmacy		35	6	1152-60	Gilmartin, J. F. and Marriott, J. L. and Hussainy, S. Y.	https://ovidsp.ovid.com/ovidweb.cgi?T=JS&CSC=Y&NEWS=N&PAGE=fulltext&D=med10&AN=23974987 http://library.ncl.ac.uk/openurl/?sid=OVID&isbn=&issn=2210-7711&volume=35&issue=6&date=2013&title=International+Journal+of+Clinical+Pharmacy&atitle=Towards+improving+dose+administration+aid+supply%3A+a+quality+improvement+intervention+aimed+at+reducing+dispensing+errors.&aulast=Gilmartin+JF&spage=1152				BACKGROUND: There is a risk that medicines can be dispensed into dose administration aids (DAAs), inaccurately or unsuitably. Quality improvement interventions (QIIs) may target this pharmacy medicine supply service and reduce the occurrence of these dispensing errors. In turn, medicine administration can improve in nursing homes (NHs) that use these devices. OBJECTIVE: To develop, introduce and …	qualitative study		Community Pharmacy Services/og [Organization & Administration];*Community Pharmacy Services/st [Standards];Drug Packaging;Focus Groups;Humans;*Medication Errors/pc [Prevention & Control];Nursing Homes/og [Organization & Administration];Nursing Homes/st [Standards];Pharmaceutical Preparations/sd [Supply & Distribution];Pharmacists/og [Organization & Administration];*Pharmacists/st [Standards];*Qua…
Dispensing errors and self-medication practice observed by community pharmacists in Jordan	2020			Saudi Pharmaceutical Journal	1319-0164	28	3	233-237	Gogazeh, Esraa						assessing pharmacists' perceptions		Pharmacists;Medication Errors;Medical Errors
Use of failure mode and effect analysis to reduce patient safety risks in purchasing prescription drugs from online pharmacies in China	2022	7		Frontiers in Medicine		9			Hu, Q. Y. and Hu, H. Y. and Hu, M. and Zhang, J. and Gou, L. W. and Shi, S. P. and Zhou, J. Y. and Zhou, N. T. and Huang, Z.	<Go to ISI>://WOS:000891354200001				BackgroundOnline pharmacies have gradually penetrated the market, but pose risks to patients' health. Failure Mode and Effect Analysis (FMEA) is an effective and reliable method for reducing pharmacy and medication risks. The purpose of this study was to conduct a prospective risk analysis of the process of purchasing prescription drugs from online pharmacies in China to guarantee drug quality an…	FMEA/predictive study	10.3389/fmed.2022.913214	Nonprescription Drugs;Drug Prescriptions;Prescriptions;Prescription Drugs
Role of telepharmacy in pharmacist counselling to coronavirus disease 2019 patients and medication dispensing errors	2023			Journal of telemedicine and telecare	1357-633X	29	1	18-27	Ibrahim, Osama M and Ibrahim, Rana M and Z Al Meslamani, Ahmad and Al Mazrouei, Nadia						comparative study		Pharmacists
The relationships among work stress, strain and self-reported errors in UK community pharmacy	2014			Research in Social & Administrative Pharmacy	1551-7411	10	6	885-895	Johnson, S. J. and O'Connor, E. M. and Jacobs, S. and Hassell, K. and Ashcroft, D. M.	https://search.ebscohost.com/login.aspx?direct=true&db=cin20&AN=109768087&site=ehost-live				Background: Changes in the UK community pharmacy profession including new contractual frameworks, expansion of services, and increasing levels of workload have prompted concerns about rising levels of workplace stress and overload. This has implications for pharmacist health and well-being and the occurrence of errors that pose a risk to patient safety. Despite these concerns being voiced in the …	not relevant	10.1016/j.sapharm.2013.12.003	Medication Errors;Statistics and Numerical Data;Pharmacy, Retail;Pharmacists;Psychosocial Factors;Stress, Psychological;Workload;Adult;England;Female;Human;Male;Middle Age;Questionnaires
Optimising drug prescribing and dispensing in subjects at risk for drug errors due to renal impairment: improving drug safety in primary healthcare by low eGFR alerts	2013			BMJ open	2044-6055	3	1	e002068	Joosten, Hanneke and Drion, Iefke and Boogerd, Kees J and van der Pijl, Emiel V and Slingerl and , Robbert J and Slaets, Joris PJ and Jansen, Tiele J and Schwantje, Olof and Gans, Reinold OB and Bilo, Henk JG						primary care setting
A nationwide assessment of community pharmacistsâ€™ attitudes towards dispensing errors: A cross-sectional study	2022	10	1	Journal of Taibah University Medical Sciences	1658-3612	17	5	889-896	Karout, Samar and Khojah, Hani M. J. and Karout, Lina and Itani, Rania	https://www.sciencedirect.com/science/article/pii/S1658361222000488					assessing pharmacists' perceptions	https://doi.org/10.1016/j.jtumed.2021.12.011	Community pharmacy;Dispensing errors;Lebanon;Medication errors;Patient safety;Pharmacists;Cross-Sectional Studies;Cesarean Section
Prescription labels: adherence to USP chapter 17 standards	2017			Journal of the american pharmacists association		57	3		Kebodeaux, C. and Peters, G. and Hurd, P. and Berry, T. and Powell, H. and Clement, J.	https://www.cochranelibrary.com/central/doi/10.1002/central/CN-01608617/full				Objective: The study objective was to evaluate prescription container label quality and measure adherence to U.S. Pharmacopeia (USP) Chapter 17 standards. Methods: A crossâ€sectional analysis of prescription container labels in Missouri was conducted to measure adherence to USP Chapter 17 standards. Four example prescriptions were mailed to randomly selected pharmacies registered with the Missou…	abstract	10.1016/j.japh.2017.04.011	*prescription;Adoption;Adult;Conference abstract;Consensus;Container;Controlled study;Convenience sample;Crossâ€sectional study;Female;Human;Information processing;Male;Medical literature;Missouri;Pharmacy;Post hoc analysis;Practice guideline;Randomized controlled trial;Statistics;Prescriptions
Extemporaneous compounding in Sweden: Prescribing patterns, appropriateness and professional significance	1996							67	Kettis Lindblad, Asa Margareta	http://0-search.proquest.com.mylibrary.qu.edu.qa/dissertations-theses/extemporaneous-compounding-sweden-prescribing/docview/304323737/se-2?accountid=13370 https://resolver.ebscohost.com/openurl?ctx_ver=Z39.88-2004&ctx_enc=info:ofi/enc:UTF-8&rfr_id=info:sid/ProQuest+Dissertations+%26+Theses+Global&rft_val_fmt=info:ofi/fmt:kev:mtx:dissertation&rft.genre=dissertations&rft.jtitle=&rft.atitle=&rft.au=…	English	Uppsala Universitet (Sweden)	Sweden	The aims of this thesis are to analyze the characteristics and appropriateness of the extemporaneous preparation prescribing in Sweden, as well as pharmacist perceptions of the centralized compounding system and the importance of compounding to their profession. Data sources include information on the orders of extemporaneous preparations from 11 pharmacies to the production units 1987-1989; pres…	not relevant		Health and environmental sciences;Pharmaceuticals;Pharmaceutical sciences;0572:Pharmaceutical sciences;Sweden
Evaluation of errors in prescription writing: A cross-sectional study at community pharmacies and tertiary care hospitals of Lahore, Pakistan	2019			Bangladesh Journal of Medical Science		18	2	260-266	Khan, M. F. A. and Salman, M. and Khan, N. H. and Masood, T. and Safdar, M. and Ikhlaq, K. and Ansari, M. U. and Latif, M. S. and Saqlain, M. and Ul Mustafa, Z. and Asif, N.	https://www.scopus.com/inward/record.uri?eid=2-s2.0-85064163622&doi=10.3329%2fbjms.v18i2.40695&partnerID=40&md5=5169114d16d044e15cc026e88a34fffa				Background: Prescription errors often lead to mishaps around healthcare facility that often end up with adverse drug reactions and even some cases death Being in a healthcare facility the patient should have full confidence in the health care providers and not have to worry about minor mistakes leading to a possible lethal one. Aim and objective: The aims and objectives of our study is to evaluat…	assessing format of prescriptions	10.3329/bjms.v18i2.40695	adult;aged;Article;cross-sectional study;female;human;major clinical study;male;medication error;middle aged;multicenter study;patient education;prescription;questionnaire;Cross-Sectional Studies;Cesarean Section;Prescriptions
A qualitative exploration of the non-prescription sale of drugs and incidence of adverse events in community pharmacy settings in the Eastern Province of the Kingdom of Saudi Arabia	2013			European Journal of Hospital Pharmacy: Science and Practice	2047-9956	20	1	26-31	Khan, Tahir M and Ibrahim, Yasir						qualitative study		Prescriptions
Preventing medication errors in community pharmacy: root-cause analysis of transcription errors	2007			Quality & Safety in Health Care	1475-3898	16	4	285-290	Knudsen, P. and Herborg, H. and Mortensen, A. R. and Knudsen, M. and Hellebek, A.	https://search.ebscohost.com/login.aspx?direct=true&db=cin20&AN=106009756&site=ehost-live				BACKGROUND: Medication errors can have serious consequences for patients, and medication safety is essential to pharmaceutical care. Insight is needed into the vulnerability of the working process at community pharmacies to identify what causes error incidents, so that the system can be improved to enhance patient safety. METHODS: 40 randomly selected Danish community pharmacies collected data on…	duplicate study		Causal Attribution;Medical Records;Standards;Medication Errors;Prevention and Control;Pharmacy, Retail;Systems Analysis;Denmark;Drug Packaging;Incidence;Prescriptions, Drug;Safety;Medical Errors
A Stroll Along the Erroneous ePrescription Interactions Within the Belgian Pharmacy...30th Medical Informatics Europe Conference	2020			Studies in Health Technology & Informatics	0926-9630	270		803-807	Laere, Sven V. A. N. and Buyl, Ronald and Nyssen, Marc	https://search.ebscohost.com/login.aspx?direct=true&db=cin20&AN=144555350&site=ehost-live				After the national introduction of the ePrescription in Belgium to the broader public in 2014, community pharmacists are still not satisfied completely. Reasons are (1) low acceptance of the implementation due to slow systems, (2) high reported downtimes, and (3) alert fatigue due to technical and incomprehensible error messages. Therefore, we investigated which technical errors occur in the flow…	about interactions	10.3233/SHTI200272	Pharmacy Service;Prescriptions, Drug;Telehealth;Electronic Order Entry;Medication Errors;Human;Congresses and Conferences;Belgium;Cross Sectional Studies;Pharmacists;Workflow;Audit;Software;User-Computer Interface;Europe;Medical Informatics
A text mining analysis of medication quality related event reports from community pharmacies	2019			Research in Social & Administrative Pharmacy	1551-7411	15	7	845-851	Lester, Corey A. and Kessler, John M. and Modisett, Tara and Chui, Michelle A.	https://search.ebscohost.com/login.aspx?direct=true&db=cin20&AN=136980137&site=ehost-live				Background: Medication errors are estimated to cost $42 billion in annual global treatment costs. Pharmacy-based Patient Safety Organizations (PSO) are tasked with collecting and analyzing incidents, near misses, and unsafe condition reports as one way of engaging pharmacies in quality improvement efforts. Collectively, these reports are referred to as quality related events (QREs). Large-scale a…	quality indicators	10.1016/j.sapharm.2018.09.013	Medication Errors;Statistics and Numerical Data;Pharmacy, Retail;Standards;Data Mining;Patient Safety;Ferrans and Powers Quality of Life Index;Scales;Ways of Coping Questionnaire
Medication errors in Community Pharmacy: Potencial Causes and strategies for Prevention	2015	8	1	Clinical Therapeutics	0149-2918	37	8	e119	Lopes, J. and Joaquim, J. and Matos, C. and Pires, T.	https://www.sciencedirect.com/science/article/pii/S0149291815006487					abstract	https://doi.org/10.1016/j.clinthera.2015.05.341	Medication Errors;Medical Errors
Study of dispensing errors in community pharmacies in Valencia	2004			Pharmaceutical Care Espana		6	2	53-58	Lozano Sahuquillo, C. and Blasco Segura, P. and HernÃ¡ndez Marrero, M. R. and Vallcanera Calatayud, J. L. and LÃ³pez Vercher, M. J. and Just MartÃ­nez, M. J. and Zuriaga CosÃ­n, M. F. and GÃ³mez Gallego, I. and EscribÃ¡ Estruch, I. and Anrubia Cebolla, A. and Andreu Alabarta, E. and Segarra Diago, P. and FernÃ¡ndez Fabrellas, M. V. and Bigne AlcaÃ±iz, P. and Gil Peris, R. and MontaÃ±ana Aznar, E.	https://www.scopus.com/inward/record.uri?eid=2-s2.0-35648982641&partnerID=40&md5=a582665c2e81c67a16e9d9899610b853				The objective of the present study is to design a method to detect, quantify and clasify dispensing errors at community pharmacies, and also to identify some associated factors which would help to stablish prevention measures. For this purpose, 21.703 oportunities of error were studied at eleven community pharmacies in Valencia (Spain), from Monday to Saturday for four weeks. Global Dispensing Er…	full text not found/?abstract
Medication errors in outpatient care in Colombia, 2005-2013	2016	6	3	Biomedica : revista del Instituto Nacional de Salud		36		251-257	Machado-Alba, J. E. and Moncada, J. C. and Moreno-Gutierrez, P. A.	https://ovidsp.ovid.com/ovidweb.cgi?T=JS&CSC=Y&NEWS=N&PAGE=fulltext&D=emed17&AN=620010667 http://library.ncl.ac.uk/openurl/?sid=OVID&isbn=&issn=0120-4157&volume=36&issue=2&date=2016&title=Biomedica+%3A+revista+del+Instituto+Nacional+de+Salud&atitle=Medication+errors+in+outpatient+care+in+Colombia%2C+2005-2013&aulast=Machado-Alba+J.E.&spage=251				INTRODUCTION: Medication errors outside the hospital have been poorly studied despite representing an important threat to patient safety. OBJECTIVE: To describe the characteristics of medication errors in outpatient dispensing pharmacists reported in a pharmaco-surveillance system between 2005 and 2013 in Colombia. MATERIALS AND METHODS: We conducted a descriptive study by reviewing and categoriz…	study done in ambulatory pharmacies		ambulatory care;Colombia;hospital pharmacy;human;medication error;organization and management;prevention and control;drug;statistics and numerical data;Medication Errors;Medical Errors;Ambulatory Care
Identifying dispensing errors in pharmacies in a medical science school in Trinidad and Tobago	2020	10	8	Journal of Pharmaceutical Policy and Practice		13			Maharaj, S. and Brahim, A. and Brown, H. and Budraj, D. and Caesar, V. and Calder, A. and Carr, D. and Castillo, D. and Cedeno, K. and Janodia, M. D.	https://ovidsp.ovid.com/ovidweb.cgi?T=JS&CSC=Y&NEWS=N&PAGE=fulltext&D=emed21&AN=633028004 http://library.ncl.ac.uk/openurl/?sid=OVID&isbn=&issn=2052-3211&volume=13&issue=1&date=2020&title=Journal+of+Pharmaceutical+Policy+and+Practice&atitle=Identifying+dispensing+errors+in+pharmacies+in+a+medical+science+school+in+Trinidad+and+Tobago&aulast=Maharaj+S.&spage=67				Background: A dispensing error can be defined as an inconsistency between the drug prescribed and drug dispensed to a patient. These errors can lead to ineffective and sometimes unwanted pharmaceutical outcomes. Dispensing errors can be harmful or even fatal to patients. Case presentation: The objective to this study was (a) to determine the types and frequency of dispensing errors at the Eric Wi…	study done in outpatient clinic setting		article;drug dosage form;drug labeling;hospital department;hospital pharmacy;human;medical information system;medical school;medication error;observational study;outpatient department;patient information;pharmacist;pharmacy (shop);prescription;Trinidad and Tobago;workload
A medication error reporting scheme: analysis of the first 12 months	2005			Psychiatric bulletin	0955-6036	29	8	298-301	Maidment, Ian D and Thorn, Angie						not relevant		Medication Errors;Medical Errors
Evaluation of rational prescribing and dispensing of medicines in Mali	2006			Revue d'Epidemiologie et de Sante Publique		54	6	497-505	Maiga, D. and Diawara, A. and Maiga, M. D.	https://www.scopus.com/inward/record.uri?eid=2-s2.0-33846005092&doi=10.1016%2fS0398-7620%2806%2976749-9&partnerID=40&md5=f333e82926c30922ca4e5a9f57b69e8a				Pharmaceutical policy in Mali is based on the concept of essential medicines and procurement of generic medicines. Unfortunately, increasing availability of generic medicines via different promotional programs can often be accompanied by their irrational use. This survey was thus designed to evaluate rational prescribing and dispensing of medicines in Mali. A cross-sectional survey was conducted …	quality indicator	10.1016/S0398-7620(06)76749-9	Cross-Sectional Studies;Developing Countries;Drug Utilization Review;Drugs, Essential;Drugs, Generic;Humans;Mali;Prescription Fees;Prescriptions, Drug;Private Sector;Public Sector;antibiotic agent;generic drug;essential drug;article;drug cost;drug information;drug marketing;drug use;health care policy;health survey;pharmacy;practice guideline;prescription;primary health care;private hospital;publ…
Veterinary prescription errors in a community pharmacy setting: A retrospective review	2022	3	1	Journal of the American Pharmacists Association	1544-3191	62	2	512-518	McDaniel, Melia and Glazier, Elly and Truong, NiNi and Marsh, Leslie and Cahill, Noah and Essel, Leslie Brian and Melton, Brittany L. and Meyer, Emma G.	https://www.sciencedirect.com/science/article/pii/S1544319121004684				Background Community pharmacies are poised to see more veterinary prescriptions as a result of increased pet ownership especially during the coronavirus disease 19 pandemic. Concern has been raised about the lack of veterinary pharmacy training that community pharmacists receive, but no studies have evaluated the actual prevalence of errors in veterinary prescriptions including the prevalence of …	veterinary study	https://doi.org/10.1016/j.japh.2021.11.007	Prescriptions
What medication errors occur in community pharmacies and why do they occur? A national analysis of patient safety incidents	2018	8	1	Research in Social and Administrative Pharmacy	1551-7411	14	8	e37	Muhammad, Khalid W. and Carson-Stevens, Andrew and Avery, Anthony J. and Boyd, Matthew J.	https://www.sciencedirect.com/science/article/pii/S1551741118304984					abstract	https://doi.org/10.1016/j.sapharm.2018.05.061	Medication Errors;Medical Errors
A human factors approach to characterizing e-prescription error recovery in community pharmacies	2013						3591925	215	Odukoya, Olufunmilola K. and Chui, Michelle A.	http://0-search.proquest.com.mylibrary.qu.edu.qa/dissertations-theses/human-factors-approach-characterizing-e/docview/1435631108/se-2?accountid=13370 https://resolver.ebscohost.com/openurl?ctx_ver=Z39.88-2004&ctx_enc=info:ofi/enc:UTF-8&rfr_id=info:sid/ProQuest+Dissertations+%26+Theses+Global&rft_val_fmt=info:ofi/fmt:kev:mtx:dissertation&rft.genre=dissertations&rft.jtitle=&rft.atitle=&rft.au=Oduko…	English	The University of Wisconsin - Madison	United States -- Wisconsin	Electronic prescribing (e-prescribing) is the health information technology (health IT) that enables prescribers to send e-prescriptions to community pharmacies. Some e-prescriptions contain errors. This dissertation consists of three manuscripts that employ human factors engineering concepts to understand how community pharmacy personnel recover from e-prescription errors. Data were obtained fro…	duplicate		Social sciences;Applied sciences;Health and environmental sciences;Community pharmacy;E-prescribing;Electronic prescribing;Human factors;Medication errors;Patient safety;Social research;Industrial engineering;Pharmaceutical sciences;0344:Social research;0572:Pharmaceutical sciences;0546:Industrial engineering;Humans;Humanities;Humanism;Prescriptions
Prevalence and nature of medication errors in children and older patients in primary care	2016						10173530		Olaniyan, Janice Oluwagbemisoye	http://0-search.proquest.com.mylibrary.qu.edu.qa/dissertations-theses/prevalence-nature-medication-errors-children/docview/1827523049/se-2?accountid=13370 https://resolver.ebscohost.com/openurl?ctx_ver=Z39.88-2004&ctx_enc=info:ofi/enc:UTF-8&rfr_id=info:sid/ProQuest+Dissertations+%26+Theses+Global&rft_val_fmt=info:ofi/fmt:kev:mtx:dissertation&rft.genre=dissertations&rft.jtitle=&rft.atitle=&rft.au=…	English	University of Hertfordshire (United Kingdom)	England	AIM: To conduct a systematic literature review on the existing literature on the prevalence of medication errors across the medicines management system in primary care; To explore the systems of error management in primary care; to investigate the prevalence and nature of medication errors in children, 0-12 years, and in older patients, â‰¥65 years, in primary care; and to explore community pharm…	primary care setting		http://hdl.handle.net/2299/17173;(UMI)AAI10173530;Social sciences;Medical records;Primary care;Age groups;Literature reviews;Systematic review;Medical errors;Questionnaires;Medication Errors;Medical Errors;Prevalence
communication procedure between community pharmacists and primary care professionals resolves medication errors and other administrative issues	2022			International Journal of Pharmacy Practice	0961-7671	30	3	235-240	OÃ±atibia-Astibia, Ainhoa and LarraÃ±aga, Belen and Iribar, Josune and Etxeberria, Arritxu and Odriozola, Nekane and Montero-MuÃ±oz, Almudena and Gastelurrutia, Miguel Ãngel and Bustinduy, Ana and Goyenechea, Estibaliz	https://search.ebscohost.com/login.aspx?direct=true&db=cin20&AN=158424555&site=ehost-live				Objectives The aim of this study was to implement a communication procedure, with agreed-upon protocols, to resolve daily medication errors and other administrative issues that require communication between community pharmacists (CPs) and primary healthcare professionals (PHCPs). Methods A 6-month pilot study followed by a year-length principal study was carried out in the Donostialdea Integrated…	drug therapy problem related	10.1093/ijpp/riac008	Medication Errors;Prevention and Control;Spain;Communication;Pharmacists;Health Personnel;Primary Health Care;Program Implementation;Human;Pilot Studies;Telephone Information Services;Email;Electronic Health Records;Consumer Satisfaction;Descriptive Statistics;Medical Errors
Pilot study to determine the feasibility of using registered pharmacy technicians to identify and correct inhaler misuse	2019			Canadian Journal of Respiratory, Critical Care, and Sleep Medicine		3	1	43-49	Raiche, T. M. P. and Blackburn, D. F. and Turner, D. and Larocque, D. and Evans, C. and Mansell, H.	https://www.scopus.com/inward/record.uri?eid=2-s2.0-85088775861&doi=10.1080%2f24745332.2018.1491810&partnerID=40&md5=1d4006887510fc1f522528ec6bc8167f				RATIONALE: Poor inhaler technique is a pervasive problem among patients with chronic respiratory conditions. It has been associated with inadequate drug delivery and poor respiratory outcomes. OBJECTIVES: This pilot study assessed the feasibility of having registered Pharmacy Technicians (PT) in community pharmacies assess and correct inhaler technique at inhaler refill pick-ups. METHODS: Assessm…	intervention study	10.1080/24745332.2018.1491810	adolescent;adult;aged;Article;assisted ventilation;child;clinical article;clinical practice;feasibility study;female;human;infant;job satisfaction;male;newborn;patient satisfaction;pharmacist;pharmacy (shop);pharmacy technician;pilot study;priority journal;professional competence;professional development;qualitative analysis;semi structured interview;workload;Asthma;community pharmacy;COPD;inhale…
DevoluÃ§Ã£o de receituÃ¡rio e o impacto na farmÃ¡cia comunitÃ¡ria: um caso de estudo	2015						30209655	68	Ramos, Ana Paula Mota de Sousa Ferreira and Lopes, Carla Martins and Santos, Delfim	http://0-search.proquest.com.mylibrary.qu.edu.qa/dissertations-theses/devoluÃ§Ã£o-de-receituÃ¡rio-e-o-impacto-na-farmÃ¡cia/docview/2770070447/se-2?accountid=13370 https://resolver.ebscohost.com/openurl?ctx_ver=Z39.88-2004&ctx_enc=info:ofi/enc:UTF-8&rfr_id=info:sid/ProQuest+Dissertations+%26+Theses+Global&rft_val_fmt=info:ofi/fmt:kev:mtx:dissertation&rft.genre=dissertations&rft.jtitle=&rft.atitle=…	Portuguese	Universidade Fernando Pessoa (Portugal)	Portugal	A FarmÃ¡cia ComunitÃ¡ria possui um grande volume de faturaÃ§Ã£o que provÃ©m dos Medicamentos Sujeitos a Receita MÃ©dica (MSRM). Uma parte dessa faturaÃ§Ã£o corresponde ao reembolso do montante relativo Ã comparticipaÃ§Ã£o do Estado no PreÃ§o de Venda ao PÃºblico (PVP) desses medicamentos que integram o regime geral de comparticipaÃ§Ãµes. Esse reembolso estÃ¡ dependente da conformidade das receita…	economic impact of errors		Economics;0501:Economics
Wrong drug and wrong dose dispensing errors identified inÂ pharmacist professional liability claims	2020			Journal of the American Pharmacists Association: JAPhA	1544-3191	60	5	e50-e56	Reiner, Georgia and Pierce, Stephanie Lynn and Flynn, Jennifer	https://search.ebscohost.com/login.aspx?direct=true&db=cin20&AN=145937777&site=ehost-live				Objective: This study aimed to identify pharmacist professional liability patterns and trends associated with 2 of the most common allegations in legal claims: wrong drug dispensing errors and wrong dose dispensing errors.Methods: This study used pharmacist professional liability claim data from the Healthcare Providers Service Organization professional liability insurance program, underwritten b…	no focus on community pharmacy	10.1016/j.japh.2020.02.027	Drugs;Malpractice;Pharmacists;Liability, Legal;Medication Errors;Scales
Drug shortages may compromise patient safety: Results of a survey of the reference pharmacies of the Drug Commission of German Pharmacists	2018			Health Policy	0168-8510	122	12	1302-1309	Said, AndrÃ© and Goebel, Ralf and Ganso, Matthias and Zagermann-Muncke, Petra and Schulz, Martin	https://search.ebscohost.com/login.aspx?direct=true&db=cin20&AN=133438257&site=ehost-live				Drug shortages are a complex problem and of growing concern. To evaluate implications of drug shortages in terms of outpatient and inpatient safety, the Drug Commission of German Pharmacists surveyed its two nationwide reference pharmacy networks: 865 community and 54 hospital pharmacies. Participants were asked to complete a six-question online survey, covering relevance and challenges of drug s…	no data on prevalence of errors	10.1016/j.healthpol.2018.09.005	Drugs;Supply and Distribution;Pharmacy, Retail;Statistics and Numerical Data;Pharmacy Service;Patient Safety;Male;Medication Compliance;Medication Errors;Female;Adverse Drug Event;Pharmacists
Patient-related risk factors for self-reported medication errors in hospital and community settings in 8 countries	2012			Canadian Pharmacists Journal/Revue des Pharmaciens du Canada	1715-1635	145	2	88-93	Sears, Kim and Scobie, Andrea and MacKinnon, Neil J						no separation between hospital and community pharmacy data		Medication Errors;Medical Errors
Impact of Medication-Related Technology on Patient Safety in Pharmacy Settings: A Mixed Methods Research Study	2018						10935046	117	Shah, Shweta and Galt, Kimberly A.	http://0-search.proquest.com.mylibrary.qu.edu.qa/dissertations-theses/impact-medication-related-technology-on-patient/docview/2115510828/se-2?accountid=13370 https://resolver.ebscohost.com/openurl?ctx_ver=Z39.88-2004&ctx_enc=info:ofi/enc:UTF-8&rfr_id=info:sid/ProQuest+Dissertations+%26+Theses+Global&rft_val_fmt=info:ofi/fmt:kev:mtx:dissertation&rft.genre=dissertations&rft.jtitle=&rft.atitle=&rft.…	English	Creighton University	United States -- Nebraska	Objectives: To assess the nature of errors associated with e-prescribing and automated dispensing cabinets, two technologies in wide spread use in pharmacy settings. Study design: The Dyke Anderson Patient Safety Database (DAPSD) was developed from the responses of 535 licensed pharmacists in Nebraska to an institutional review board approved (exempt) cross-sectional survey conducted previously. …	comparative study		Health and environmental sciences;Automated dispensing cabinets;Pharmacy;Technology;Pharmaceutical sciences;0572:Pharmaceutical sciences
Error types with use of medication-related technology: A mixed methods research study	2019			Research in Social & Administrative Pharmacy	1551-7411	15	12	1480-1483	Shah, Shweta R. and Galt, Kimberly A. and Fuji, Kevin T.	https://search.ebscohost.com/login.aspx?direct=true&db=cin20&AN=140088399&site=ehost-live				Background: Health information technology has been integrated throughout the medication use process to enhance safety, quality, and care efficiency. However, technologies have the potential to eliminate or reduce, but also create some new types of errors.Objective: Assess specific error types before and after the incorporation of two different health information technologies (HITs), e-prescribing…	intervention study	10.1016/j.sapharm.2019.01.010	Medication Errors;Prevention and Control;Prescriptions, Drug;Medication Systems;Pharmacists;Human;Validation Studies;Comparative Studies;Evaluation Research;Multicenter Studies;Ferrans and Powers Quality of Life Index;Scales
Medication dispensing errors in Palestinian community pharmacy practice: a formal consensus using the Delphi technique	2016			International Journal of Clinical Pharmacy	2210-7703	38	5	1112-1123	Shawahna, Ramzi and Haddad, Aseel and Khawaja, Baraa and Raie, R and Zaneen, Sireen and Edais, Tasneem	https://search.ebscohost.com/login.aspx?direct=true&db=cin20&AN=118248843&site=ehost-live				Background Medication dispensing errors (MDEs) are frequent in community pharmacy practice. A definition of MDEs and scenarios representing MDE situations in Palestinian community pharmacy practice were not previously approached using formal consensus techniques. Objective This study was conducted to achieve consensus on a definition of MDEs and a wide range of scenarios that should or should not…	hypothetical study	10.1007/s11096-016-0338-x	Delphi Technique;Medication Errors;Adverse Effects;Arabs;Pharmacists;Standards;Pharmacy, Retail;Male;Middle East;Trends;Middle Age;Adult;Prevention and Control;Young Adult;Female
An exploration of pharmacist-initiated queries on problematic prescriptions in japanese community pharmacies	2001			Journal of Research in Pharmaceutical Economics		11	2	37-52	Shiragami, M. and Kamei, M. and Nakamura, T.	https://www.scopus.com/inward/record.uri?eid=2-s2.0-0035711485&doi=10.1300%2fJ063v11n02_03&partnerID=40&md5=da849379b1f690e91403d6aa1e173f2d				Queries of prescribing physicians by pharmacies were analyzed for a total of 1,545,703 prescriptions accepted during the month of August 1998 by 794 selected pharmacies in Japan. Queries were made on 2.2% of the total number of prescriptions received. The largest number of queries, 36.9%, concerned "inadequacies in notation," followed by "concerns regarding safety" (28.1%), and "questions regardi…	queri study	10.1300/J063v11n02_03	article;Japan;medical practice;patient care;pharmacist;pharmacy;prescription;priority journal;risk;safety;Community pharmacy;Medication history;Pharmacist intervention;Prescribing errors;Pharmacists;Prescriptions
A DESCRIPTIVE STUDY ON PRESCRIPTION AUDIT IN INDIA-A REVIEW	2015	3		Indo American Journal of Pharmaceutical Sciences	2349-7750	2	3	641-647	Sirisha, S. and Thomas, S. M. and Varghese, A. and Reddy, R. and Baby, B. and Gudur, S. P.	<Go to ISI>://WOS:000218711900004				Object: The main objective of the study is to verify whether the community based prescriptions were in accordance with the prescription guideline, and to see drug utilization pattern in INDIA. Method: This study involved the collection of data's related to prescription guidelines and utilization of drugs in different areas of India which is reviewed and audited for drug utilization, poly-pharmacy…	review		Prescriptions;India
Using Failure mode and Effects Analysis to reduce patient safety risks related to the dispensing process in the community pharmacy setting	2017	11	1	Research in Social and Administrative Pharmacy	1551-7411	13	6	1159-1166	StojkoviÄ‡, Tatjana and MarinkoviÄ‡, Valentina and Jaehde, Ulrich and Manser, Tanja	https://www.sciencedirect.com/science/article/pii/S1551741116305617					FMEA/predictive study	https://doi.org/10.1016/j.sapharm.2016.11.009
Prospective systemic risk analysis of the dispensing process in German community pharmacies	2018			International Journal of Health Planning & Management	0749-6753	33	1	e320-e332	StojkoviÄ‡, Tatjana and Rose, Olaf and Woltersdorf, Ronja and MarinkoviÄ‡, Valentina and Manser, Tanja and Jaehde, Ulrich	https://search.ebscohost.com/login.aspx?direct=true&db=cin20&AN=128732326&site=ehost-live				Background: Medicine dispensing represents an error-prone activity, carrying a considerable risk for patients.Objective: To prospectively identify and prioritize potential failure modes in the medicine dispensing process as well as to develop corrective actions for patient safety improvement in German community pharmacies.Method: Failure mode and effects analysis was performed in 2 community phar…	FMEA/predictive study	10.1002/hpm.2479	Medication Errors;Prevention and Control;Statistics and Numerical Data;Pharmacy, Retail;Administration;Prospective Studies;Patient Safety;Germany;Risk Assessment
Prescription errors and medicined supply problems in community pharmacy practice Ã± preliminary study	2020			Acta Poloniae Pharmaceutica - Drug Research		77	2	361-371	SusÅ‚owska, N. and Zimmermann, A. and Balwicki, Å	https://www.scopus.com/inward/record.uri?eid=2-s2.0-85088682673&doi=10.32383%2fAPPDR%2f116563&partnerID=40&md5=f28acffddffc00ac7066b7d586bdc107				Polish legislation has indicated e-prescription as the preferential way of prescribing drugs, the traditional paper form of prescription is still more common. The Polish Pharmaceutical Law Act defines the information that must be included in a prescription. Pharmacists have noted that a large number of paper prescriptions do not contain all the required information. These shortcomings can be clas…	drug therapy problem related	10.32383/APPDR/116563	Article;electronic prescribing;emergency ward;human;law;medication error;pharmacist;pharmacy (shop);Poland;prescription;Drug prescription;Patient safety;Pharmaceutical law;Pharmacies;Prescriptions
Dispensing errors in community pharmacy: perceived influence of sociotechnical factors	2007			International Journal for Quality in Health Care	1353-4505	19	4	203-209	Szeinbach, Sheryl and Seoane-Vazquez, Enrique and Parekh, Ashish and Herderick, Michelle	https://search.ebscohost.com/login.aspx?direct=true&db=cin20&AN=104746776&site=ehost-live				Objective: This study examined the impact of pharmacists' perceptions of errors in dispensing, errors in communication, delays in prescription processing, efficiency and physical mobility in the pharmacy by practice setting and sociotechnical factors (i.e. pharmacy design, drive through pick-up window services and automated dispensing systems).Setting: Community pharmacy practice in the USA.Desig…	not relevant -talking about factors responsible for errors	intqhc/mzm018	Pharmacy, Retail;Administration;Medication Errors;Pharmacists;Adult;Communication;Facility Design and Construction;Female;Human;Male;Middle Age;Psychosocial Factors;Work Environment
Association between Inhalation Instruction Method in Community Pharmacies and Inhaler Device Handling Error in Patients with Obstructive Lung Disease: An Evaluation of the Impact of Practical Demonstration by Pharmacists	2022			Biological and Pharmaceutical Bulletin		45	12	1764-1771	Tamiya, H. and Mitani, A. and Abe, T. and Nagase, Y. and Suzuki, H. and Jo, T. and Tanaka, G. and Nagase, T.	https://www.scopus.com/inward/record.uri?eid=2-s2.0-85143113870&doi=10.1248%2fbpb.b22-00416&partnerID=40&md5=36949c5ad1d49247ddacd5ca09252bba				Inhaler devices play an important role in the management of obstructive lung diseases including asthma, chronic obstructive pulmonary disease (COPD), and asthmaâ€“COPD overlap. Some of these patients show suboptimal inhaler techniques; however, time for inhaler instruction by pharmacists is limited in daily clinical practice. Therefore, sufficient education regarding inhaler device handling shoul…	intervention study	10.1248/bpb.b22-00416	Asthma;Humans;Nebulizers and Vaporizers;Pharmacies;Pharmacists;Pulmonary Disease, Chronic Obstructive;Retrospective Studies;aged;Article;audiovisual aid;community pharmacist;controlled study;female;forced expiratory volume;human;major clinical study;male;materials handling;obstructive lung disease;outpatient;patient care;patient education;pharmacist attitude;retrospective study;spirometry;chronic…
Trazando el mapa de errores de medicaciÃ³n en el Ã¡mbito extrahospitalario de la Comunidad de Madrid	2011	12	1	AtenciÃ³n Primaria	0212-6567	43	12	648-655	Taravilla-CerdÃ¡n, BelÃ©n and Larrubia-MuÃ±oz, Olga and de la Corte-GarcÃ­a, MarÃ­a and Cruz-Martos, EncarnaciÃ³n	https://www.sciencedirect.com/science/article/pii/S0212656711000588				Resumen Objetivo Trazar el mapa de errores de medicaciÃ³n notificados por profesionales sanitarios del Ã¡mbito extrahospitalario en el marco del Programa de NotificaciÃ³n de Errores de MedicaciÃ³n de la Comunidad de Madrid durante el periodo 2008â€“2009. DiseÃ±o Estudio observacional retrospectivo. Emplazamiento Base de datos de notificaciones de errores de medicaciÃ³n de la Comunidad de Madrid. …	primary care setting	https://doi.org/10.1016/j.aprim.2010.10.003	Error de medicaciÃ³n;AtenciÃ³n primaria;PrescripciÃ³n;Medication errors;Primary care;Drug safety surveillance
Primary care physicians' perceptions of medication errors and error prevention in cooperation with community pharmacists	2011			Research in social and administrative pharmacy	1551-7411	7	2	162-179	TeinilÃ¤, Tuula and Kaunisvesi, Kirsi and Airaksinen, Marja						no data on prevalence		Medication Errors;Medical Errors;Pharmacists;Primary Health Care
Discrepancies between ePrescriptions and dispensing in Belgium, 6 years after the launch of the electronic prescribing - a mixed-method study	2022	3		Acta Clinica Belgica	1784-3286	77	2	377-386	Van Laere, S. and Tommelein, E. and Dreesen, E. and Buyl, R. and Cornu, P.	<Go to ISI>://WOS:000617978200001				Objectives: The number of electronic prescriptions (ePrescriptions) grows steadily in Belgium as in other European countries. In the future, Belgium wants to dematerialize the ePrescription flow, removing all paper trails. A quality check of the digital content and implementation of national ePrescription guidelines in the field was conducted, comparing the content at both prescription and pharma…	intervention study	10.1080/17843286.2021.1885884	Belgium
Nature and frequency of prescription modifications in community pharmacies: A nationwide study in the Netherlands	2021			British Journal of Clinical Pharmacology		87	3	1455-1465	van Loon, W. E. E. and Borgsteede, S. D. S. and Baas, G. W. G. and Kruijtbosch, M. M. and Buurma, H. H. and De Smet, Pagmp and Egberts, Acgt and Bouvy, M. M. and Floor-Schreudering, A. A.	https://ovidsp.ovid.com/ovidweb.cgi?T=JS&CSC=Y&NEWS=N&PAGE=fulltext&D=med18&AN=32901959 http://library.ncl.ac.uk/openurl/?sid=OVID&isbn=&issn=0306-5251&volume=87&issue=3&date=2021&title=British+Journal+of+Clinical+Pharmacology&atitle=Nature+and+frequency+of+prescription+modifications+in+community+pharmacies%3A+A+nationwide+study+in+the+Netherlands.&aulast=van+Loon+WEE&spage=1455				AIMS: To investigate the nature and frequency of prescription modifications in Dutch community pharmacies. METHODS: In this cross-sectional study, Dutch community pharmacists documented prescription modifications in their pharmacy during 1 predetermined day. Pharmacists from all Dutch community pharmacies were invited to participate. A prescription modification was defined as any modification in …	drug therapy problem related		*Community Pharmacy Services;Cross-Sectional Studies;Drug Prescriptions;Humans;Netherlands;*Pharmacies;Pharmacists;Prescriptions
Prescription modifications during dispensing in a Dutch community pharmacy	2009			Pharmaceutisch Weekblad		144	25	102-107	Van Noord, E. and Van Der Graaf, C. J. and De Gier, J. J.	https://www.scopus.com/inward/record.uri?eid=2-s2.0-67650471015&partnerID=40&md5=dc14dbae67b67ffd152e2a14d6c83634				Objective: To describe the frequency, nature, determinants and clinical relevance of prescription modifications in a Dutch community pharmacy. Design: A descriptive, retrospective study of the documented prescription modifications during dispensing in 2007. Methods: The frequency and nature of prescription modifications and their patient, drug and prescriber related determinants were assessed. To…	intervention study		antibiotic agent;antihistaminic agent;ambulatory care;article;drug cost;drug monitoring;drug safety;drug utilization;high risk population;Netherlands;pharmacist;prescription;retrospective study;Prescriptions
Comparison of two error-detection methods in a mail service pharmacy serving health facilities	2008			Journal of the American Pharmacists Association	1544-3191	48	3	371-382a	Varadarajan, Ranjani and Barker, Kenneth N and Flynn, Elizabeth A and Thomas, Robert E						no data on community pharmacies		Pharmaceutical Services;Health Facilities
Variability in pharmacy interpretations of physician prescriptions	2009			Medical Care		47	3	370-3	Wolf, M. S. and Shekelle, P. and Choudhry, N. K. and Agnew-Blais, J. and Parker, R. M. and Shrank, W. H.	https://ovidsp.ovid.com/ovidweb.cgi?T=JS&CSC=Y&NEWS=N&PAGE=fulltext&D=med7&AN=19194338 http://library.ncl.ac.uk/openurl/?sid=OVID&isbn=&issn=0025-7079&volume=47&issue=3&date=2009&title=Medical+Care&atitle=Variability+in+pharmacy+interpretations+of+physician+prescriptions.&aulast=Wolf+MS&spage=370				BACKGROUND: The clarity of prescription drug instructions is a health literacy and medication safety concern. OBJECTIVE: To assess the variability of pharmacy interpretations of physician prescriptions. DESIGN: Identically written prescriptions for 4 common medications (atorvastatin, alendronate, trimethoprim/sulfamethoxazole, ibuprofen) were filled in 6 pharmacies (2 largest chains, 2 grocery st…	intervention study		Alendronate/ad [Administration & Dosage];Anti-Bacterial Agents/ad [Administration & Dosage];Anti-Inflammatory Agents, Non-Steroidal/ad [Administration & Dosage];Atorvastatin;Bone Density Conservation Agents/ad [Administration & Dosage];*Comprehension;Contraindications;Drug Information Services/st [Standards];*Drug Labeling/st [Standards];*Drug Prescriptions/st [Standards];Drug-Related Side Effect…
Investigation of medication prescribing errors in Wad Medani, Gezira, Sudan	2011			International Journal of Risk & Safety in Medicine		23	1	2025-11-06	Yousif, M. A. and Nizar, S. and Elmustafa, M. O. and Mustafa, M. I. and Bella, M. M.	https://ovidsp.ovid.com/ovidweb.cgi?T=JS&CSC=Y&NEWS=N&PAGE=fulltext&D=med8&AN=21507782 http://library.ncl.ac.uk/openurl/?sid=OVID&isbn=&issn=0924-6479&volume=23&issue=1&date=2011&title=International+Journal+of+Risk+%26+Safety+in+Medicine&atitle=Investigation+of+medication+prescribing+errors+in+Wad+Medani%2C+Gezira%2C+Sudan.&aulast=Yousif+MA&spage=11				This is Sudan's first cross sectional exploratory study aimed to analyze the appropriateness of prescriptions written in different health settings in Wad Medani, Sudan. Two pretested questionnaires were used to collect information about the possible causes of medication errors from randomly selected practicing physicians and pharmacists. The sample consisted of 2000 prescriptions collected in the…	no separated data on community pharmacies		Ambulatory Care Facilities/st [Standards];Cross-Sectional Studies;Drug Interactions;*Drug Prescriptions/st [Standards];Drug Prescriptions/sn [Statistics & Numerical Data];*Electronic Prescribing/st [Standards];Handwriting;Hospitals, Private/st [Standards];Humans;*Interprofessional Relations;Medical Order Entry Systems;Medication Errors/pc [Prevention & Control];Medication Errors/sn [Statistics & …
How useful are voluntary medication error reports? The case of warfarin-related medication errors	2008			Joint Commission Journal on Quality & Patient Safety	1553-7250	34	1	36-45	Zhan, C. and Smith, S. R. and Keyes, M. A. and Hicks, R. W. and Cousins, D. D. and Clancy, C. M.	https://search.ebscohost.com/login.aspx?direct=true&db=cin20&AN=105904711&site=ehost-live				Background: A study was conducted to explore the value and limitations of voluntary medical error reports and to learn about common errors in warfarin use.Methods: Voluntary reports of 8,837 inpatient errors and 820 outpatient errors in warfarin use submitted by 445 hospitals and 192 outpatient facilities participating in MEDMARXÂ® , a voluntary medication error reporting system, from 2002 to 200…	no data on community pharmacies		Medication Errors;Voluntary Reporting;Warfarin;Aged;Data Analysis, Statistical;Documentation;Exploratory Research;Female;Health Information Systems;Inpatients;Male;Middle Age;Outpatients;Patient Safety;Administration and Dosage;Human;Medical Errors
Using Pharmacy Data to Screen for Look-Alike, Sound-Alike Substitution Errors in Pediatric Prescriptions	2010	7	1	Academic Pediatrics	1876-2859	10	4	233-237	Basco, William T. and Ebeling, Myla and Hulsey, Thomas C. and Simpson, Kit	https://www.sciencedirect.com/science/article/pii/S1876285910001130				Objective The aim of this study was to pilot test a screening approach to detect potential look-alike, sound-alike (LASA) errors in pediatric outpatient prescriptions. Method Medicaid pharmacy claims from one state were reviewed. From a list of LASA drug pairs, we identified candidate pairs meeting the following criteria: 1) one drug was commonly prescribed in children; 2) the paired drug was unc…	no focus on community pharmacy	https://doi.org/10.1016/j.acap.2010.04.024	children;patient safety;prescription error;Prescriptions
medication dispensing errors in community pharmacies pharmacies: a nationwide study.	2002			Proc Hum Fact Ergonom Soc				48-51	Flynn EA, Barker KN, Gibson JT						duplicate
Pharmacist's attitudes towards dispensing errors: their causes and prevention	1999			Journal of Clinical Pharmacy & Therapeutics	0269-4727	24	1	57-71	Peterson, G. M. and Wu, M. S. and Bergin, J. K.	https://search.ebscohost.com/login.aspx?direct=true&db=cin20&AN=105975038&site=ehost-live				OBJECTIVE: To assess the attitudes of pharmacists towards the issue of dispensing errors. METHOD: A postal survey was undertaken among all Tasmanian-registered pharmacists residing in Australia. The anonymous questionnaire sought opinions on whether the risk of dispensing errors and the actual numbers of errors are increasing, the major factors contributing to the occurrence of dispensing errors,…	assessing pharmacists' perceptions	10.1046/j.1365-2710.1999.00199.x	Attitude of Health Personnel;Medication Errors;Workload;Adult;Aged;Counseling;Fatigue;Female;Male;Middle Age;Questionnaires;Risk Assessment;Human;Pharmacists
Prescription errors detected by Swedish pharmacists	1995			International Journal of Pharmacy Practice	0961-7671	3	3	151-156	Claesson, Cecilia B and Burman, Kerstin and Nilsson, J Lars G and Vinge, Ellen						no separated data on community pharmacies		Pharmacists;Prescriptions
Optimization of the Danish National Electronic Prescribing System to Improve Patient Safety: Development of a User-Friendly Prototype of the Digital Platform Shared Medication Record	2023			Pharmacy	2226-4787	11	2	41	Aharaz, Anissa and Kejser, Cecillie Louise and Poulsen, Mille Wilhjelm and Jeftic, Sara and Ulstrup-Hansen, Aisha Isabella and JÃ¸rgensen, Lillian MÃ¸rch and Iversen, Esben and Thorhauge, Anne Mette and Houlind, Morten Baltzer						qualitative study
Investigating Medication Prescribing Errors in Primary Care in Jordan and Measuring Community Pharmacists Knowledge and Attitude of Prescribing Errors	2023				9800000000000				Al-Omoush, Shorouq	<Go to ISI>://PQDT:88752534			University of Petra (Jordan), Pharmaceutical Sciences, Jordan		Dissertation/Thesis and not community pharmacy setting
Assessing Inhaler Techniques of Asthma Patients Using Aerosol Inhalation Monitors (AIM): A Cross-Sectional Study	2023	4		Healthcare		11	8		Alotaibi, M. M. and Hughes, L. and Ford, W. R.	<Go to ISI>://WOS:000978416700001				A high percentage of asthma patients have symptoms that are not well controlled, despite effective drugs being available. One potential reason for this may be that poor inhaler technique limits the dose delivered to the lungs, thereby reducing the therapeutic efficacy. The aim of this study was to assess the prevalence of poor inhaler technique in an asthma patient population and to probe the imp…	not assessing incidence of errors	10.3390/healthcare11081125
A Multi-method Exploratory Evaluation of a Service Designed to Improve Medication Safety for Patients with Monitored Dosage Systems Following Hospital Discharge	2023			Drug Safety	1145916	46	10	1021-1037	Alqenae, Fatema A. and Steinke, Douglas and Belither, Hilary and Robertson, Peter and Bartlett, Jennifer and Wilkinson, Jack and Williams, Steven D. and Brad, Lawrence and Jeffries, Mark and Ashcroft, Darren M. and Keers, Richard N.	https://search.ebscohost.com/login.aspx?direct=true&db=asn&AN=173052562&site=ehost-live&scope=site&authtype=sso&custid=s3704754				Background and Objective: Medication safety problems are common post-hospital discharge, and an important global healthcare improvement target. The Transfers of Care Around Medicines (TCAM) service was launched by a National Health Service Trust in the North-West of England, initially focusing on patients with new or existing Monitored Dosage Systems (MDS). The TCAM service is designed to enable …	not community pharmacy setting	10.1007/s40264-023-01342-z	MEDICATION safety;DRUGSTORES;HOSPITALS;HOSPITAL admission & discharge;PATIENT safety;SERVICE design;PATIENT monitoring;ENGLAND;GREAT Britain. National Health Service
Analysis of the nature and contributory factors of medication safety incidents following hospital discharge using National Reporting and Learning System (NRLS) data from England and Wales: a multi-method study	2023			Therapeutic advances in drug safety	2042-0986	14		2.04e+16	Alqenae, Fatema A and Steinke, Douglas and Carson-Stevens, Andrew and Keers, Richard N						not community pharmacy setting
A text mining approach to categorize patient safety event reports by medication error type	2023			Scientific Reports	20452322	13	1	2025-01-08	Boxley, Christian and Fujimoto, Mari and Ratwani, Raj M. and Fong, Allan	https://search.ebscohost.com/login.aspx?direct=true&db=asn&AN=173237015&site=ehost-live&scope=site&authtype=sso&custid=s3704754				Patient safety reporting systems give healthcare provider staff the ability to report medication related safety events and errors; however, many of these reports go unanalyzed and safety hazards go undetected. The objective of this study is to examine whether natural language processing can be used to better categorize medication related patient safety event reports. 3,861 medication related pati…	not community pharmacy setting	10.1038/s41598-023-45152-w	MEDICATION errors;MEDICATION safety;PATIENT safety;TEXT mining;NATURAL language processing
Weight and size descriptors for drug dosing: Too many options and too many errors	2023			American Journal of Health-System Pharmacy	10792082	80	2	87-91	Erstad, Brian L. and Romero, Andrew V. and Barletta, Jeffrey F.	https://search.ebscohost.com/login.aspx?direct=true&db=asn&AN=161161465&site=ehost-live&scope=site&authtype=sso&custid=s3704754				The article examines the potential drug prescribing errors that involve the use of weight and size descriptors. Topics discussed include ways to decrease the likelihood of error occurrence, results of a study on dosing regimens selected by pharmacists when exposed to multiple weight choices for estimating kidney function, and consistency in size descriptor use.	not community pharmacy setting	10.1093/ajhp/zxac283	STATURE;BODY weight;MEDICATION errors;PHARMACEUTICAL arithmetic;BODY surface area;DRUG infusion pumps;DRUG side effects;BODY mass index;ELECTRONIC health records;BODY size;adverse events;body composition;drug dosing;weight
Evaluating pharmacists' practice and ability to recognize medication errors among self-medicating patients in the UAE - A simulated patient study	2023			BMC Proceedings	1753-6561	17			Fadda, S. and Ashames, A. and Hassan, A. and Jairoun, A.	http://ovidsp.ovid.com/ovidweb.cgi?T=JS&PAGE=reference&D=emexa&NEWS=N&AN=642727954	English		S. Fadda, College of Pharmacy and Health Sciences, Ajman University, Ajman, United Arab Emirates. E-mail: samaa.fada@yahoo.com	Background Increased public awareness, experience, and access to medical knowledge through various resources made people more comfortable and confident with self-medication. Consequently, drug research developed extensively to formulate safer and more tolerable drugs that could be sold without a prescription. While, adopting the choice of self-medication does have the advantages of giving people …	abstract	https://dx.doi.org/10.1186/s12919-023-00276-9	adult;attention;clinical article;combination drug therapy;community pharmacist;conference abstract;contraindication;counseling;drug combination;female;human;male;medical education;*medication error;nationality;patient care;*pharmacist;pharmacy (shop);practice guideline;side effect;*simulation;univariate analysis;non prescription drug
Analysis of Medication Errors Reported by Community Pharmacists in the Republic of Korea: A Cross-Sectional Study	2023			Medicina (Kaunas, Lithuania)	1648-9144 (electronic) 1648-9144	59	1		Han, J. H. and Heo, K. N. and Han, J. and Lee, M. S. and Kim, S. J. and Min, S. and Ah, Y. M. and Lee, J. Y.	http://ovidsp.ovid.com/ovidweb.cgi?T=JS&PAGE=reference&D=emed25&NEWS=N&AN=640079769	English			Background and objectives: We aimed to describe medication-related incidents or medication errors (MEs) reported by community pharmacists and analyze the prevalent medications involved. Material(s) and Method(s): We extracted ME reports from databases comprising patient safety incidents reported to the Korean Pharmaceutical Association between January 2013 and June 2021. Medications were analyzed…	duplicate	https://dx.doi.org/10.3390/medicina59010151	cross-sectional study;human;*medication error;patient safety;*pharmacist;South Korea
Detection and Prevention of Medication Errors by the Network of Sentinel Pharmacies in a Southern European Region	2023			Journal of Clinical Medicine	20770383	12	1	194	Jambrina, Anna M. and SantomÃ , Ã€lex and Rocher, Andrea and Rams, Neus and Cereza, GlÃ²ria and Rius, Pilar and GironÃ¨s, Montserrat and Pareja, Clara and Franch, Ã€ngels and Rabanal, Manel	https://search.ebscohost.com/login.aspx?direct=true&db=asn&AN=161186461&site=ehost-live&scope=site&authtype=sso&custid=s3704754				A medication error (ME) is a drug-related problem that has been recognized as a common and serious threat to patient safety. The aim of this study was to detect and analyze ME reports occurring throughout the therapeutic process through the community's pharmacies in order to improve the efficacy and safety of medications and contribute to the prevention of future MEs. This was a three-year descri…	duplicate	10.3390/jcm12010194	MEDICATION error prevention;MEDICAL prescriptions;HEALTH services administration;DRUG side effects;BETA lactam antibiotics;adverse drug reaction (ADR);community pharmacies;drug-related problems;medication error;medication safety;pharmacoepidemiology
The national medication safety programme of community pharmacies in Finland	2023			Pharmacy Education	1477-2701	23	3	79	Koskenkorva, T. and Kyllonen, H. and Sandler, C. and Makinen, E. and Schoultz, A. and Airaksinen, M. and Holmstrom, A. R. and Kuusisto, M.	https://pharmacyeducation.fip.org/pharmacyeducation/issue/view/79 http://ovidsp.ovid.com/ovidweb.cgi?T=JS&PAGE=reference&D=emexa&NEWS=N&AN=642265826	English		T. Koskenkorva, Association of Finnish Pharmacies, Finland. E-mail: tiina.koskenkorva@apteekkariliitto.fi	Introduction: Medication errors are the leading cause of patient harm in healthcare systems across the world. Little attention has been paid to medication safety research and prospective risk management of the medication use process in outpatient care. This is even though medications are mostly used at home and in outpatient settings. The value of routine prospective medication safety work of pha…	review	https://dx.doi.org/10.46542/pe.2023.233.60135	adult;community pharmacist;conceptual framework;conference abstract;*drug safety;*Finland;Finn (citizen);human;learning;medication error;outpatient care;*patient safety;pharmacist;*pharmacy (shop);practice guideline;program effectiveness;risk management;safety culture;social care;telecommunication
Medication errors in community pharmacies: Evaluation of a standardized safety program	2023			Exploratory Research in Clinical and Social Pharmacy	2667-2766 (electronic) 2667-2766	9		100218	Ledlie, S. and Gomes, T. and Dolovich, L. and Bailey, C. and Lallani, S. and Frigault, D. S. and Tadrous, M.	https://www.journals.elsevier.com/exploratory-research-in-clinical-and-social-pharmacy http://ovidsp.ovid.com/ovidweb.cgi?T=JS&PAGE=reference&D=emed25&NEWS=N&AN=2021969326	English		M. Tadrous, Leslie Dan Faculty of Pharmacy, University of Toronto, 144 College St, Toronto, ON M5S 3M2, Canada. E-mail: Mina.Tadrous@wchospital.ca	Background: The mandated reporting of medication-related errors in community pharmacies including incidents resulting in inappropriate medication use and near misses intercepted before reaching the patient can be utilized as learning opportunities to aid in the prevention of future events. Objective(s): To examine reporting uptake, trends, and initial learnings from medication errors reported by …	duplicate	https://dx.doi.org/10.1016/j.rcsop.2022.100218	adolescent;adult;aged;article;Canada;child;*community pharmacist;controlled study;descriptive research;drug concentration;drug uptake;female;human;incident report;infant;learning;major clinical study;male;*medication error;middle aged;newborn;online support group;*patient safety;*program evaluation;trend study;United States;antidepressant agent;antihypertensive agent;narcotic analgesic agent
Medication error in ambulatory care	2023			Fundamental and Clinical Pharmacology	1472-8206	37		43	Mahe, J. and Allouchery, M. and Laugier, D. and Pietri, T. and Gillet, P. and Ledys, F. and Perault-Pochat, M. C.	http://ovidsp.ovid.com/ovidweb.cgi?T=JS&PAGE=reference&D=emed25&NEWS=N&AN=641818587	English		J. Mahe, Pharmacologie Clinique et Vigilances, CHU de Poitiers, France	Introduction: Errors associated with the use of medicinal products are a major public-health burden. In contrast to hospital care, data regarding medication error (ME) in ambulatory care are scarce. The study aimed to describe ME reported in community settings. Material(s) and Method(s): We performed a retrospective analysis of ME reported by healthcare professionnals in community settings from 0…	not community pharmacy setting	https://dx.doi.org/10.1111/fcp.12905	adverse drug reaction;*ambulatory care;child;conference abstract;controlled study;female;human;major clinical study;male;*medication error;pharmacist;*pharmacovigilance;physician;retrospective study;side effect;analgesic agent;antibiotic agent;anticoagulant agent;colchicine;insulin;methotrexate;vaccine
Medication Errors: Understanding the Types, Causes, and Prevention, and the Critical Role of Pharmacists									Mistry, Bini and Patel, Zinal and Prajapati, Manthan						review
Pharmacists' perception about design and content of medicine labels on prescription services in community pharmacies	2023			Pharmacy Education	1560-2214	23	4	300-303	Mufarrihah, M. and Hidayah, Y. N. and Sulistyarini, A. and Yuda, A.	<Go to ISI>://WOS:001148481900057				Background: Differences in perception among pharmacists and the absence of standards or regulations for labelling prescribed medicines in Indonesia make the labels patients receive have different designs and contents. Incomplete information and insufficient medicine label design can lead to medication errors. Objective: This study aimed to determine the pharmacists' perception of the design and c…	assessing pharmacists' perceptions	10.46542/pe.2023.234.300303
Risk Mapping Patterns in Community Pharmacy Error Reporting									Sears, Kim						review
Accidental paediatric ingestion of amlodipine after pharmacy dispensing error	2023			Medico-Legal Journal		91	3	139-141	Shukla, A. and Rutman, M. and Moeller, J.	https://www.scopus.com/inward/record.uri?eid=2-s2.0-85159729552&doi=10.1177%2f00258172221116499&partnerID=40&md5=8b17ab0d98c5df6198d24035eadc78b2					covering one case	10.1177/00258172221116499
Medication incidents and medication errors in Danish healthcare: A descriptive study based on medication incident reports from the Danish Patient Safety Database, 2014-2018	2023			Basic & Clinical Pharmacology & Toxicology	17427835	132	5	416-424	Tchijevitch, Olga and Hallas, Jesper and Bogh, SÃ¸ren B. and Birkeland, SÃ¸ren F.	https://search.ebscohost.com/login.aspx?direct=true&db=asn&AN=162898179&site=ehost-live&scope=site&authtype=sso&custid=s3704754				In Denmark, reporting of safety incidents to the nationwide Danish Patient Safety Database (DPSD) is mandatory. Medication incident reports constitute the largest category of safety reports. We aimed to provide numbers and characteristics of medication incidents and MEs reported to DPSD focusing on medication, their severity and the trends therein. This is a crossâ€sectional study of medication …	data not specific to community pharmacy	10.1111/bcpt.13846	MEDICAL incident reports;MEDICATION errors;DATABASES;PATIENT safety;FUROSEMIDE;DRUGS;DENMARK;drug safety;incident reporting systems;incident reports
